# Supplementary material for: A New Type of Satellite Associated with Cassava Mosaic Begomoviruses
Source: J Virol. 2021 Oct 13;95(21):e00432-21. doi: 10.1128/JVI.00432-21 (PMC8513466; doi:10.1128/JVI.00432-21)
Supplement: Supplemental file 1 — Table S1<br>. Download JVI.00432-21-s0001.xlsx, XLSX file, 0.01 MB [file jvi.00432-21-s0001.xlsx]

## Sheet: Sheet1
Table S1. PCR primer sequences
SEGS-2 Cloning
mb-1f	GCTCGGTACCCGGGGATCGCGGCCGCAAATCTAATGATATAGC
mb-1r	GCTATATCATTAGATTTGCGGCCGCGATCCCCGGGTACCGAGC
mb-2f	GGAGGTCGCTCCTCTGCAGCGGCCGCGGCATGCAAGCTTGGCG
mb-2r	CGCCAAGCTTGCATGCCGCGGCCGCTGCAGAGGAGCGAGGTGG
mb-3f	CAATCACTGTGGTTTCATAGCCGCGGGTACCGAGCTCGAATTC
mb-3r	GAATTCGAGCTCGGTACCCGCGGCCGCTATGAAACCACAGTGATTG
mb-4f	CAAGCTTGCATGCCTGCAGCGGCCGCTGTATTGTGATTTGACTG
mb-4r	CAGTCAAATCACAATACAGCGGCCGCTGCAGGCATGCAAGCTTG
mb-5f	CAACCATATATGTCCCCGTGCGGCCGCACCGAGCTCGAATTCAGTC
mb-5r	CAGTGAATTCGAGCTCGGTGCGGCCGCACGGGGACATATATGGTTGG
mb-6f	CATGATTACGCCAAGCTTGCATGCGCGGCCGCCTGCAGTTCAGCAGTTCAAC
mb-6r	GTTGAACTGCTGAACTGCAGGCGGCCGCGCATGCAAGCTTGGCGTAATCATG
mb-7f	GAGCCCGTTTAAGAATTGGCGGCCGCAATTCACTGGCCGTCGTTTTAC
mb-7r	GTAAAACGACGGCCAGTGAATTGCGGCCGCCAATTCTTAAACGGGGCTC
mb-8f	CTTGCATGCCTGCAGGTCGAGCGGCCGCTATGTGTGCTTTCTAAG
mb-8r	CTTAGAAAGCACACATAGCGGCCGCTCGACCTGCAGGCATGCAAG
921SEGS2EcoRI	CCGGAATTCATGCTGTCAACGCCATTG
921SEGS2BamHI	CGCGGATCCTTAGAAAGCACACATATGAAACCACAG
Viral Detection
CaLCuV-For	TGGCGTACTTAGTGCGCTGT
CaLCuV-Rev	CGCAACGGACAGATCCTATGT
CaLCuV1990-F	ACATACATCAGAGTCGCAAGAG
CaLCuV1990-R	ACTGCCCGGATTCACAATAA
CMAFor2	GAGCCCAGTACTGCAACAATTAAG
CMARev2	CAGGCCCACGTGTCACATCACT
P3P-AA2F	TCTGCAATCCAGGACCTACC
P3P-AA2R+4R	GGCTCGCTTCTTGAATTGTC
Transcript Analysis
2-hp1F	TACGCAGCAGCCATCATCGACATC
2-BR	ATACACTATCCAAACCCAAACCC
2-7F	CATGCTGTCAACGCCATTGCTG
2-2R	CTACACGAAACAACCCGAACC
5’RACE
Adaptor	GACTCGAGTCGACATCG
Adaptor (dT)17	GACTCGAGTCGACATCGATTTTTTTTTTTTTTTTT
LGSP1	TCTAACATTTCCGCAAA
LGSP2	GCGGCAGAAGGAATGGAGC
RGSP1	TTTGCGGAAATGTTAAGA
RGSP2	TTTATATCAATGTGCTTGGGGTTGTATTCT
Episome Detection
2-4F	GAGCCCCGTTTAAGAATTGCA
2-4R	TGCAATTCTTAAACGGGGCTC
2-5R	GACTGTTCTGTGTGCAAGTGA
2-6F	AGGCCTCGTTACTAAAAGTGC
2-6R	GCACTTTTAGTAACGAGGCCT
Genomic DNA Detection
PCNA2-For	TCCTTCCTCAATGATTTCTGG
PCNA2-Rev	GCCTGTGTGTGACGATGAAT
Luciferase Constructs
BCII_Promoter_Luciferase	CAATGCTGATCAGAAGAGCAGAGGGACAATCG
PST_Promoter_Luciferase	AAAACTGCAATGAGATTTGTTAGATTTATTGATTTGGG
S2_ORF_Fwd	TGCAGAAGCTTGAACGCGG
S2_ORF_Rev	GATCTGATTCCGGTACTG
Pmon9708empty_Fwd	GCCGCGTTCAAGCTTCTGCAGAAGAGCAGAGGGACAATC
Pmon9708empty_Rev	AACAGTACCGGAATCAGATCGTAAGATTTGTTAGATTTATTGATTTGG
ATG Mutagenesis
SEGS-2MutF	CGGATGCAGCAATGGCGTTGACAGCTTGAAGAGCAGAGGGACAATCGGCGG
SEGS-2MutR	CCGCCGATTGTCCCTCTGCTCTTCAAGCTGTCAACGCCATTGCTGCATCCG
In Situ
ACMV 400F	CTCAGATGTCAAGTCCTATC
ACMV 400R	ATTGTGTGGGCCTAAAG
